# Supplementary material for: Clinical impact of panel-based error-corrected next generation sequencing versus flow cytometry to detect measurable residual disease (MRD) in acute myeloid leukemia (AML)
Source: Leukemia. 2021 Feb 8;35(5):1392–404. doi: 10.1038/s41375-021-01131-6 (PMC8102181; doi:10.1038/s41375-021-01131-6)
Supplement: Supplementary file 2 — Patient Dataset [file 41375_2021_1131_MOESM2_ESM.xlsx]

## Sheet: Sheet1
UPN	Date of Diagnosis	Date of Clinical Remission	Post Induction NGS MRD	Post Induction FCM MRD	Post Consolidation NGS MRD	Post Consolidation FCM MRD	Date of Last Follow-Up	Date of Relapse	Date of Death	OS_Months	OS_Status	RFS_Months	RFS_Status
Case-1	2015-05-27	2015-07-02	Positive	Negative	Positive	Negative	2018-04-05	2016-12-05	2018-04-05	34.8	1	33.6	1
Case-2	2015-06-23	2015-07-22	Negative	Negative	Negative	Negative	2016-08-02	2016-07-13	2016-08-02	13.5333	1	12.5667	1
Case-3	2015-06-24	2015-07-18	Positive	Positive	Negative	Positive	2018-08-16	2017-02-03		38.3	0	18.8667	1
Case-4	2015-06-27	2015-07-24	Positive	Negative	Positive	Negative	2015-09-23		2015-09-23	2.93333	1	2.03333	1
Case-5	2015-06-20	2015-07-27	Positive				2015-08-31	2016-07-04	2015-08-31	2.4	1	1.16667	1
Case-6	2015-06-24	2015-08-03	Positive	Positive	Negative	Negative	2018-10-13	2018-08-24	2018-10-13	40.2333	1	38.9	1
Case-7	2015-07-07	2015-08-10	Negative	Negative			2020-07-18			61.2667	0	60.1333	0
Case-8	2015-07-10	2015-08-10	Positive	Positive			2016-02-28	2016-02-22	2016-02-28	7.76667	1	6.73333	1
Case-9	2015-07-14	2015-08-25	Positive	Positive	Negative	Negative	2019-10-28			52.2333	0	50.8333	0
Case-10	2015-07-16	2015-08-28	Negative	Negative	Negative	Negative	2018-01-10		2018-01-10	30.3	1	28.8667	1
Case-11	2015-07-30	2015-08-24	Negative	Negative	Negative	Negative	2019-09-19			50.4	0	49.5667	0
Case-12	2015-08-04	2015-09-07	Positive	Negative	Positive	Negative	2017-01-29	2016-12-16	2017-01-29	18.1333	1	17	1
Case-13	2015-08-27	2015-09-20	Positive	Negative	Positive	Negative	2020-07-18			59.5667	0	58.7667	0
Case-14	2015-07-30	2015-08-28	Negative	Negative	Negative	Negative	2020-07-18			60.5	0	59.5333	0
Case-15	2015-09-04	2015-09-28	Positive	Negative	Negative	Negative	2020-06-24	2018-07-04		58.5	0	33.6667	1
Case-16	2015-08-21	2015-10-01	Positive	Positive		Negative	2017-09-05	2017-05-02	2017-09-05	24.8667	1	23.5	1
Case-17	2015-09-16	2015-10-15		Positive	Negative	Negative	2016-08-09		2016-08-09	10.9333	1	9.96667	1
Case-18	2015-09-26	2015-10-19	Negative	Negative			2020-07-18	2017-07-14		58.5667	0	21.1333	1
Case-19	2015-09-24	2015-10-28	Positive	Negative	Positive	Negative	2016-11-22	2016-09-15	2016-11-22	14.1667	1	13.0333	1
Case-20	2015-10-05	2015-11-02	Negative	Negative	Negative	Negative	2018-11-14	2017-04-11		37.8667	0	17.5333	1
Case-21	2015-10-03	2015-11-09	Positive	Negative	Negative	Negative	2020-07-13			58.1667	0	56.9333	0
Case-22	2015-10-13	2015-11-04	Positive	Negative	Negative	Negative	2017-05-30	2017-09-23	2017-05-30	19.8333	1	19.1	1
Case-23	2015-10-16	2015-11-13	Positive	Positive	Positive	Positive	2018-01-02	2018-01-02	2018-01-02	26.9667	1	26.0333	1
Case-24	2015-10-19	2015-11-16	Positive	Negative	Positive	Negative	2016-01-03		2016-01-03	2.53333	1	1.6	1
Case-25	2015-10-20	2015-11-16	Negative	Negative	Negative	Negative	2017-07-05		2017-07-05	20.8	1	19.9	1
Case-26	2015-10-28	2015-11-20	Negative	Negative	Negative	Negative	2020-07-18			57.5	0	56.7333	0
Case-27	2015-10-28	2015-11-27	Positive	Negative			2018-04-01	2016-12-12	2018-04-01	29.5333	1	28.5333	1
Case-28	2015-11-06	2015-12-07	Positive	Positive	Positive	Negative	2018-11-06	2017-02-16	2018-11-06	36.5333	1	35.5	1
Case-29	2015-10-30	2015-12-24	Positive	Positive	Positive		2016-05-15	2016-05-05	2016-05-15	6.6	1	4.76667	1
Case-30	2015-10-21	2015-12-07	Negative	Positive	Negative	Positive	2016-10-05	2016-08-31	2016-10-05	11.6667	1	10.1	1
Case-31	2015-11-26	2015-12-28	Positive	Negative	Positive	Negative	2020-07-18	2016-09-30		56.5333	0	9.23333	1
Case-32	2015-12-11	2016-01-06	Negative	Negative	Negative		2020-07-13			55.8667	0	55	0
Case-33	2015-12-16	2016-01-12	Positive	Negative	Positive	Negative	2020-07-18			55.8667	0	54.9667	0
Case-34	2015-12-01	2016-01-07	Positive	Positive	Positive		2016-09-13	2016-03-01	2016-09-13	9.56667	1	8.33333	1
Case-35	2015-12-23	2016-01-19	Positive	Positive			2018-06-01	2016-10-05	2018-06-01	29.7	1	28.8	1
Case-36	2015-12-22	2016-01-19	Positive	Positive	Positive	Positive	2016-06-08	2016-04-04	2016-06-08	5.63333	1	4.7	1
Case-37	2015-12-18	2016-01-14	Positive	Positive	Negative	Positive	2016-11-13	2016-09-21	2016-11-13	11.0333	1	10.1333	1
Case-38	2015-12-23	2016-02-03	Positive	Negative	Negative	Negative	2020-07-13			55.4667	0	54.0667	0
Case-39	2015-12-30	2016-02-08		Positive	Negative	Positive	2018-10-13	2017-05-23	2018-10-13	33.9333	1	32.6	1
Case-40	2015-12-31	2016-02-11	Negative	Positive		Negative	2020-07-18			55.3667	0	53.9667	0
Case-41	2016-01-28	2016-02-29	Positive	Positive			2016-05-19		2016-05-19	3.73333	1	2.66667	1
Case-42	2016-01-06	2016-03-01	Positive	Positive	Positive	Negative	2020-07-18			55.1667	0	53.3333	0
Case-43	2016-01-27	2016-03-09	Positive	Negative	Negative	Negative	2020-07-18			54.4667	0	53.0667	0
Case-44	2016-02-29	2016-03-22	Positive	Positive	Negative	Negative	2020-03-03			48.8	0	48.0667	0
Case-45	2016-02-16	2016-03-23	Positive	Negative	Positive	Positive	2019-09-18			43.6667	0	42.4667	0
Case-46	2016-02-29	2016-03-23	Positive	Negative	Negative		2019-09-05	2019-04-11	2019-09-05	42.8	1	42.0333	1
Case-47	2016-02-11	2016-04-04	Positive	Negative	Positive	Negative	2017-07-14	2016-12-26	2017-07-14	17.3	1	15.5333	1
Case-48	2016-02-24	2016-04-06	Negative	Negative	Negative	Negative	2020-07-18			53.5333	0	52.1333	0
Case-49	2016-03-09	2016-04-11	Negative	Negative	Negative	Negative	2020-01-15			46.9	0	45.8	0
Case-50	2016-03-18	2016-04-13	Negative	Negative	Negative	Negative	2020-01-24			46.9	0	46.0333	0
Case-51	2016-03-08	2016-04-26	Positive	Positive		Negative	2017-08-15	2017-06-10	2017-08-15	17.5	1	15.8667	1
Case-52	2016-04-05	2016-05-17	Positive	Positive	Positive	Positive	2018-08-16	2017-03-01		28.7667	0	9.6	1
Case-53	2016-04-12	2016-05-27	Positive	Positive	Negative	Negative	2017-05-12	2017-04-26	2017-05-12	13.1667	1	11.6667	1
Case-54	2016-05-03	2016-06-03	Positive	Negative	Positive		2017-11-05	2017-10-20	2017-11-05	18.3667	1	17.3333	1
Case-55	2016-05-19	2016-06-14	Positive	Positive			2017-05-12		2017-05-12	11.9333	1	11.0667	1
Case-56	2016-05-10	2016-06-07	Positive	Negative	Negative		2020-06-03			49.5	0	48.5667	0
Case-57	2016-05-24	2016-06-14	Positive	Positive	Negative	Negative	2017-09-14		2017-09-14	15.9333	1	15.2333	1
Case-58	2016-05-16	2016-06-14	Negative	Negative	Positive		2017-02-27		2017-02-27	9.56667	1	8.6	1
Case-59	2016-05-24	2016-06-20	Positive	Negative	Positive	Negative	2017-01-12		2017-01-12	7.76667	1	6.86667	1
Case-60	2016-05-18	2016-06-29	Negative	Negative	Negative	Negative	2020-07-13			50.5667	0	49.1667	0
Case-61	2016-06-13	2016-07-14	Positive	Positive	Negative	Negative	2017-09-08	2017-03-06	2017-09-08	15.0667	1	14.0333	1
Case-62	2016-05-25	2016-07-11	Positive	Positive			2017-03-01		2017-03-01	9.33333	1	7.76667	1
Case-63	2016-06-17	2016-07-27	Negative	Negative	Negative	Negative	2018-09-12	2018-06-06	2018-09-12	27.2333	1	25.9	1
Case-64	2016-06-20	2016-08-04	Positive	Positive	Positive	Negative	2020-07-18			49.6333	0	48.1333	0
Case-65	2016-07-07	2016-08-02	Positive	Positive	Negative		2018-10-11	2017-06-22	2018-10-11	27.5333	1	26.6667	1
Case-66	2016-07-18	2016-08-09	Positive	Positive	Negative		2017-08-26	2017-07-31	2017-08-26	13.4667	1	12.7333	1
Case-67	2016-07-29	2016-09-08	Negative	Negative		Negative	2020-07-18			48.3333	0	46.9667	0
Case-68	2016-08-03	2016-09-06	Positive	Negative			2017-03-26		2017-03-26	7.83333	1	6.7	1
Case-69	2016-08-24	2016-09-22	Positive	Negative	Negative		2017-06-13		2017-06-13	9.76667	1	8.8	1
Case-70	2016-08-10	2016-09-26	Negative	Negative			2018-10-13	2018-07-06		26.4667	0	21.6	1
Case-71	2016-08-17	2016-09-22	Positive	Negative			2020-07-18	2018-07-31		47.7	0	22.5667	1
Case-72	2016-08-08	2016-09-09	Positive	Negative			2016-09-19		2016-09-19	1.4	1	0.333333	1
Case-73	2016-08-30	2016-09-26	Positive	Positive	Positive	Negative	2020-06-20	2018-01-01		46.3333	0	15.4	1
Case-74	2016-07-30	2016-09-26	Positive	Negative			2020-07-04			47.8333	0	45.9	0
Case-75	2016-09-03	2016-10-03	Positive	Positive	Positive	Negative	2017-09-05	2017-05-23	2017-09-05	12.2333	1	11.2333	1
Case-76	2016-09-25	2016-10-18	Positive	Negative	Positive	Negative	2019-09-25			36.5	0	35.7333	0
Case-77	2016-10-05	2016-10-26	Positive	Negative			2019-07-16		2019-07-16	33.8	1	33.1	1
Case-78	2016-09-29	2016-10-25	Positive	Positive	Negative		2020-07-18	2019-05-02		46.2667	0	30.6333	1
Case-79	2016-09-24	2016-10-14	Positive	Negative			2020-07-18			46.4333	0	45.7667	0
Case-80	2016-10-07	2016-11-02	Negative	Negative			2020-07-18			46	0	45.1333	0
Case-81	2016-10-07	2016-11-05	Positive	Negative	Negative		2019-11-08			37.5667	0	36.6	0
Case-82	2016-10-18	2016-11-08	Negative	Negative			2020-03-03			41.0667	0	40.3667	0
Case-83	2016-10-21	2016-11-15	Negative	Positive	Negative	Positive	2018-01-13	2017-12-28	2018-01-13	14.9667	1	14.1333	1
Case-84	2016-10-08	2016-11-21	Positive	Negative	Positive		2018-11-14			25.5667	0	24.1	0
Case-85	2016-10-26	2016-12-01	Positive	Positive			2017-07-01		2017-07-01	8.26667	1	7.06667	1
Case-86	2016-10-28	2016-12-06	Negative	Positive	Negative	Negative	2020-07-18			45.3	0	44	0
Case-87	2017-04-08	2017-05-03	Positive	Positive		Positive	2018-03-11		2018-03-11	11.2333	1	10.4	1
Case-88	2016-11-09	2016-12-02	Positive	Positive			2017-11-19		2017-11-19	12.5	1	11.7333	1
Case-89	2016-11-21	2016-12-21	Negative	Negative	Negative	Negative	2020-07-13			44.3333	0	43.3333	0
Case-90	2016-12-28	2017-01-20	Positive	Negative			2017-06-20		2017-06-20	5.8	1	5.03333	1
Case-91	2017-02-03	2017-02-27	Positive	Negative	Negative		2018-03-01	2017-12-18	2018-03-01	13.0333	1	12.2333	1
Case-92	2017-01-07	2017-02-17	Positive	Positive	Negative	Negative	2017-11-12	2017-10-24	2017-11-12	10.3	1	8.93333	1
Case-93	2017-01-20	2017-02-16	Positive	Positive	Positive	Negative	2020-01-21			36.5333	0	35.6333	0
Case-94	2017-01-25	2017-03-14	Positive	Negative	Positive		2020-07-18			42.3333	0	40.7333	0
Case-95	2016-11-01	2016-12-12	Positive	Negative			2017-09-18	2017-09-14		10.7	0	9.2	1
Case-96	2016-12-24	2017-01-17	Positive	Positive			2020-07-18			43.4	0	42.6	0
Case-97	2016-12-29	2017-01-23	Positive	Positive	Positive		2017-08-10		2017-08-10	7.46667	1	6.63333	1
Case-98	2016-12-06	2017-01-02	Negative	Negative			2020-03-03			39.4333	0	38.5333	0
Case-99	2016-12-07	2016-12-28	Negative	Negative	Negative		2020-07-18			43.9667	0	43.2667	0
Case-100	2016-12-02	2017-01-12	Positive	Negative			2020-07-18			44.1333	0	42.7667	0
Case-101	2017-01-13	2017-02-01	Positive	Negative	Positive		2018-08-23			19.5667	0	18.9333	0
Case-102	2017-01-21	2017-02-13	Positive	Positive			2017-10-19	2017-10-04	2017-10-19	9.03333	1	8.26667	1
Case-103	2017-02-10	2017-03-20	Positive	Negative			2018-02-26	2018-02-16		12.7	0	11.1	1
Case-104	2017-01-12	2017-02-03	Positive	Positive	Positive	Negative	2020-02-18	2017-11-21		37.7333	0	9.7	1
Case-105	2017-01-30	2017-02-21	Negative	Negative			2019-10-16		2019-10-16	32.9667	1	32.2333	1
Case-106	2017-03-14	2017-04-21	Negative	Negative	Negative		2018-01-24			10.5333	0	9.26667	0
Case-107	2017-03-23	2017-04-25	Negative	Positive	Negative		2020-06-24			39.6333	0	38.5333	0
Case-108	2017-07-25	2017-08-23	Positive	Positive	Negative	Negative	2020-07-18			36.3	0	35.3333	0
Case-109	2017-09-11	2017-10-04	Negative	Negative			2020-07-18			34.7	0	33.9333	0
Case-110	2017-08-10	2017-10-04	Negative	Positive	Negative	Negative	2020-07-18			35.7667	0	33.9333	0
Case-111	2017-07-19	2017-08-17	Negative	Negative	Negative	Negative	2020-07-13			36.3333	0	35.3667	0
Case-112	2017-09-18	2017-10-12	Negative	Positive	Negative	Negative	2020-06-27		2020-06-27	33.7667	1	32.9667	1
Case-113	2017-09-15	2017-10-23	Negative	Negative		Negative	2020-05-27			32.8333	0	31.5667	0
Case-114	2017-09-06	2017-10-04	Positive	Negative	Negative	Negative	2019-12-12	2019-12-09		27.5667	0	26.5333	1
Case-115	2017-08-18	2017-10-09	Negative	Negative	Negative	Negative	2020-03-03			30.9333	0	29.2	0
Case-116	2017-10-23	2017-11-16	Positive	Positive			2017-11-28		2017-11-28	1.2	1	0.4	1
Case-117	2017-10-11	2017-10-31	Negative	Negative	Negative	Negative	2019-10-11			24.3333	0	23.6667	0
Case-118	2017-09-29	2017-10-30	Positive	Negative	Negative	Negative	2018-01-13		2018-01-13	3.53333	1	2.5	1
Case-119	2017-10-28	2017-11-20	Negative	Positive	Positive	Positive	2018-11-09		2018-11-09	12.5667	1	11.8	1
Case-120	2017-11-17	2017-12-11	Positive	Positive			2020-07-18			32.4667	0	31.6667	0
Case-121	2017-11-15	2017-12-18		Positive	Negative		2020-06-15			31.4333	0	30.3333	0
Case-122	2017-10-31	2017-11-24	Positive	Negative	Positive	Negative	2019-04-08	2019-03-19	2019-04-08	17.4667	1	16.6667	1
Case-123	2017-11-04	2017-11-29	Positive	Negative	Negative	Negative	2020-07-18			32.9	0	32.0667	0
Case-124	2018-02-05	2018-03-05	Positive	Negative			2020-07-18			29.8	0	28.8667	0
Case-125	2018-02-26	2018-03-26	Positive	Negative	Negative		2019-09-04	2019-06-03		18.5	0	14.4667	1
Case-126	2018-03-28	2018-04-24	Positive	Negative	Negative		2018-11-10	2018-11-06	2018-11-10	7.56667	1	6.66667	1
Case-127	2018-04-21	2018-05-17	Positive	Negative			2020-07-18			27.3	0	26.4333	0
Case-128	2018-04-20	2018-05-18	Positive	Negative	Negative		2020-03-03			22.7667	0	21.8333	0
Case-129	2018-05-04	2018-05-29	Positive	Positive			2019-12-29	2019-09-26		20.1333	0	16.1667	1
Case-130	2018-04-19	2018-05-09	Positive	Negative			2020-07-13			27.2	0	26.5333	0
Case-131	2018-05-09	2018-06-11	Positive	Negative			2019-10-31		2019-10-31	18	1	16.9	1
Case-132	2018-05-31	2018-06-27	Positive	Positive	Positive	Negative	2019-12-04	2019-11-05	2019-12-04	18.4	1	17.5	1
Case-133	2018-05-31	2018-06-28	Positive	Negative			2020-07-18	2019-07-26		25.9667	0	13.1	1
Case-134	2018-06-18	2018-07-16	Positive	Positive	Positive		2020-03-03			20.8	0	19.8667	0
Case-135	2018-07-30	2018-09-04	Positive	Negative			2020-07-18			23.9667	0	22.7667	0
Case-136	2018-07-20	2018-09-04	Positive	Negative	Negative	Negative	2020-07-18			24.3	0	22.7667	0
Case-137	2018-07-20	2018-08-17	Negative	Negative	Positive		2019-03-08	2019-02-28	2019-03-08	7.7	1	6.76667	1
Case-138	2018-08-23	2018-10-01	Positive	Positive	Negative		2019-02-13		2019-02-13	5.8	1	4.5	1
Case-139	2018-08-13	2018-09-12	Negative	Negative			2020-07-18			23.5	0	22.5	0
Case-140	2018-09-18	2018-10-16	Positive	Positive	Positive		2019-04-23	2019-02-26	2019-04-23	7.23333	1	6.3	1
Case-141	2018-09-17	2018-10-11	Positive	Positive	Negative		2020-03-10	2019-12-10		18	0	14.1667	1
Case-142	2018-10-01	2018-10-31	Positive	Positive	Positive	Negative	2020-07-18			21.8667	0	20.8667	0
Case-143	2018-11-30	2018-12-27	Positive	Negative			2019-12-24	2019-12-22		12.9667	0	12	1
Case-144	2018-12-10	2019-02-04	Positive	Negative	Negative		2019-04-11		2019-04-11	4.06667	1	2.2	1
Case-145	2019-02-01	2019-03-05	Negative	Negative	Negative		2020-07-18			17.7667	0	16.7	0
Case-146	2019-03-08	2019-04-03	Positive	Negative	Positive		2020-07-18	2020-01-16		16.6	0	9.6	1
Case-147	2019-05-02	2019-06-07	Positive	Positive			2020-01-06	2019-12-30	2020-01-06	8.3	1	7.1	1
Case-148	2018-03-19	2018-04-11	Positive	Negative			2019-12-08		2019-12-08	20.9667	1	20.2	1
Case-149	2018-03-20	2018-04-17	Positive	Positive			2019-09-09	2018-08-31	2019-09-09	17.9333	1	17	1
Case-150	2018-09-04	2018-10-05	Negative	Negative	Positive	Negative	2020-07-18			22.7667	0	21.7333	0
Case-151	2017-03-25	2017-04-19	Negative	Positive	Negative		2018-05-21	2018-02-06	2018-05-21	14.0667	1	13.2333	1
Case-152	2017-07-25	2017-08-23	Positive	Positive	Negative		2019-05-28	2019-05-13	2019-05-28	22.4	1	21.4333	1
Case-153	2014-11-10	2015-01-12	Negative	Negative			2020-05-01	2016-11-25		66.6333	0	22.7667	1
Case-154	2015-03-17	2015-05-08	Positive	Negative			2018-11-16	2016-11-25		44.6667	0	18.9	1
Case-155	2015-03-17	2015-05-26	Positive	Positive		Positive	2019-12-12			57.7	0	55.3667	0
Case-156	2015-04-17	2015-06-02	Negative	Negative			2019-12-12			56.6667	0	55.1333	0
Case-157	2015-04-29	2015-06-08	Negative	Negative			2020-07-13			63.4	0	62.0667	0
Case-158	2015-05-05	2015-07-02	Positive	Negative	Positive		2016-05-28	2016-04-09	2016-05-28	12.9667	1	11.0333	1
Case-159	2015-05-19	2015-06-30	Positive	Positive			2018-05-01	2018-02-16	2018-05-01	35.9333	1	34.5333	1
Case-160	2015-05-25	2015-06-18	Negative	Positive	Negative	Negative	2015-09-20		2015-09-20	3.93333	1	3.13333	1
Case-161	2016-01-22	2016-03-09	Positive	Positive	Positive	Positive	2016-05-24	2016-04-01	2016-05-24	4.1	1	2.53333	1
Case-162	2016-02-25	2016-03-22	Negative	Positive	Negative	Positive	2017-11-16	2016-08-12	2017-11-16	21	1	20.1333	1
Case-163	2016-03-14	2016-04-20	Positive	Positive	Positive	Negative	2017-08-11	2017-08-04	2017-08-11	17.1667	1	15.9333	1
Case-164	2016-03-29	2016-04-27	Positive	Positive	Positive	Positive	2016-10-24		2016-10-24	6.96667	1	6	1
Case-165	2016-03-31	2016-04-29	Positive	Negative			2020-07-18			52.3333	0	51.3667	0
Case-166	2016-04-20	2016-06-14	Positive	Positive		Positive	2020-01-06	2018-07-14		45.2	0	25.3333	1
Case-167	2016-05-19	2016-06-20	Positive	Negative			2016-08-04		2016-08-04	2.56667	1	1.5	1
Case-168	2016-08-22	2016-09-30	Positive	Positive			2020-07-13			47.3667	0	46.0667	0
Case-169	2016-09-07	2016-10-12	Positive	Positive			2017-09-19	2017-09-08	2017-09-19	12.5667	1	11.4	1
Case-170	2016-10-20	2016-11-15	Positive	Positive	Negative	Negative	2017-03-08		2017-03-08	4.63333	1	3.76667	1
Case-171	2016-10-26	2016-12-09	Positive	Negative			2018-03-01	2017-11-28	2018-03-01	16.3667	1	14.9	1
Case-172	2016-11-15	2016-12-13	Positive	Negative			2017-11-24	2017-08-01	2017-11-24	12.4667	1	11.5333	1
Case-173	2016-11-21	2016-12-19	Positive	Negative	Positive	Negative	2018-01-26	2017-12-19	2018-01-26	14.3667	1	13.4333	1
Case-174	2016-11-24	2016-12-22	Positive	Positive			2019-12-18			37.3	0	36.3667	0
Case-175	2016-11-29	2016-12-28	Positive	Negative			2017-05-15		2017-05-15	5.56667	1	4.6	1
Case-176	2016-12-08	2017-01-10	Negative	Negative			2020-07-18			43.9333	0	42.8333	0
Case-177	2016-12-07	2017-01-09	Negative	Positive		Positive	2017-03-22		2017-03-22	3.5	1	2.4	1
Case-178	2017-01-03	2017-03-21	Positive	Negative			2020-01-23			37.1667	0	34.6	0
Case-179	2017-02-10	2017-03-06	Negative	Negative	Negative		2020-07-18			41.8	0	41	0
Case-180	2017-02-25	2017-03-30	Positive	Positive	Positive	Positive	2017-05-19		2017-05-19	2.76667	1	1.66667	1
Case-181	2017-02-14	2017-03-25	Negative	Positive	Negative	Positive	2020-02-27	2017-11-17		36.9333	0	7.9	1
Case-182	2017-03-30	2017-04-25	Positive	Negative		Negative	2018-07-07	2018-06-05	2018-07-07	15.4667	1	14.6	1
Case-183	2017-04-05	2017-05-15	Negative	Negative			2017-06-11		2017-06-11	2.23333	1	0.9	1
Case-184	2017-04-07	2017-05-03	Positive	Negative			2020-06-26	2018-06-04		39.2	0	13.2333	1
Case-185	2017-04-13	2017-05-11	Positive	Positive	Negative	Negative	2020-05-14			37.5667	0	36.6333	0
Case-186	2017-04-19	2017-05-22	Positive	Positive	Positive	Positive	2018-08-26	2017-09-07	2018-08-26	16.4667	1	15.3667	1
Case-187	2017-04-19	2017-06-01	Positive	Positive	Positive	Negative	2019-11-22			31.5667	0	30.1333	0
Case-188	2017-05-05	2017-06-05	Positive	Positive	Negative		2020-07-18			39	0	37.9667	0
Case-189	2017-06-05	2017-07-10	Negative	Positive	Negative	Negative	2020-07-18	2020-02-22		37.9667	0	31.9	1
Case-190	2017-02-25	2017-04-21	Positive	Negative			2017-05-04		2017-05-04	2.26667	1	0.433333	1
Case-191	2017-01-03	2017-01-30	Negative	Positive	Positive	Negative	2018-09-10	2018-01-12	2018-09-10	20.5	1	19.6	1
Case-192	2017-05-22	2017-06-20	Positive	Positive	Positive	Negative	2017-12-09		2017-12-09	6.7	1	5.73333	1
Case-193	2017-05-29	2017-06-27	Positive	Positive	Positive	Negative	2018-09-24		2018-09-24	16.1	1	15.1333	1
Case-194	2017-08-28	2017-09-25	Positive	Negative			2020-07-13	2020-01-06		35	0	27.7667	1
Case-195	2017-09-25	2017-10-23	Positive	Negative	Positive		2019-12-16			27.0667	0	26.1333	0
Case-196	2017-12-21	2018-01-31	Positive	Positive		Negative	2019-02-09		2019-02-09	13.8333	1	12.4667	1
Case-197	2018-05-23	2018-06-20	Negative	Positive	Negative	Negative	2019-08-22		2019-08-22	15.2	1	14.2667	1
Case-198	2018-02-15	2018-03-16	Positive	Negative			2020-01-18		2020-01-18	23.4	1	22.4333	1
Case-199	2013-02-12	2013-04-12		Negative	Negative		2019-07-25			78.4667	0	76.5	0
Case-200	2013-06-01	2013-07-01	Negative	Positive	Negative	Positive	2020-07-04			86.3333	0	85.3333	0
Case-201	2014-06-27	2014-09-03		Negative	Positive		2015-10-25	2015-09-10	2015-10-25	16.1667	1	13.9	1
